# Supplementary material for: Cardiac Exposure in the Dynamic Conformal Arc Therapy, Intensity-Modulated Radiotherapy and Volumetric Modulated Arc Therapy of Lung Cancer
Source: PLoS One. 2015 Dec 2;10(12):e0144211. doi: 10.1371/journal.pone.0144211 (PMC4667972; doi:10.1371/journal.pone.0144211)
Supplement: S1 Table — These were the original data for Fig 2. (XLSX) [file pone.0144211.s001.xlsx]

## Sheet: Sheet1
(a) DCAT plans			(b) IMRT plans			(c) VMAT plans
Distance (cm)	Mean Heart Dose (%)		Distance (cm)	Mean Heart Dose (%)		Distance (cm)	Mean Heart Dose (%)
0.78	2.6		0.58	7.2		-2.57	6.3
5.22	0.2		-1.17	7.5		1.48	4
1.25	6.6		-4.02	38		5.6	0.3
-6.89	21.2		8.21	0.2		-1.09	10.4
-3.04	13.6		7.73	0.3		-1.79	10
-4.36	16.7		4.5	0.3		4.9	0.5
-1.4	6.3		-4.28	25.6		0.31	7.3
1.24	2.7		-1.87	15.5		2.34	1.7
0.86	3.8		0.23	6.7		0.01	10.4
5.68	0.3		9.81	0.2		8.18	0.2
-0.31	4.9		1.56	2.9		4.52	0.9
4.87	0.6		-5.37	33.4		-0.39	4.7
-1.71	11.5		6.7	0.3		11.13	0.1
2.88	0.8		3.07	2.3		-1.56	16.9
2.57	1		9.33	0.2		-5.5	22.4
4.75	0.3		1.31	1.7		6.31	0.3
1.37	3.4		7.56	0.4		-0.78	4.1
-1.25	7.3		5.67	1.1		-4.83	40.2
7.71	0.2		-5.92	41.3		-7.55	20.6
1.01	3.6		-2.72	19.8		7.94	0.2
6.23	0.4		5.87	0.6		3.5	0.6
1.48	1.8		7.71	0.2		1.33	5.2
16.5	0		-3.11	13.9		8.02	0.2
7.78	0.2		-3.35	18.9		1.36	6.7
5.31	0		-0.78	7.8		4.13	0.7
			10.66	0.2		2.96	1
			-2.41	21.4		-1.87	9.5
			8.18	0.2		0.32	3.7
			-3.04	13.4		1.4	2
			-1.95	14.1		-0.93	9.5
			-4.05	15.5		-1.26	10.5
			-0.23	11.8		-2.65	14.1
			2.57	2.4		1.26	3.7
			2.18	1.6		-1.87	11.9
			5.02	0.4		0.86	4.6
			2.42	1.5		7.4	0.3
			2.65	2.3		-2.88	24.7
			-6.31	45		7.4	0.3
			0.46	9.6		-2.96	25.4
			-0.48	8.7		2.65	1.3
			-5.61	35.9		-1.01	10
			6.38	0.3		0.7	6.6
			-0.55	11.1		-5.37	27.7
			-3.35	26.8		-4.98	11
			8.09	0.4		-5.22	19.9
			3.27	0.8
			5.89	1.7
			11.21	0
			1.56	1.9
			8.72	0.3
			0.5	7.6
			-3.74	21.1
			4.98	0.5
			3.01	1.8
			-2.65	15.6
			4.51	0.4
			-2.57	8.9
			1.17	5.1
			-4.13	10.4
			12.77	0.1
			-0.62	3.8
			-4.92	22.5
			1.86	2.2
			5.49	0.4
			12.46	0
			-2.65	14.1
			13.11	0.2
			-4.73	37.8
			10.12	0
			1.86	1.5
