# Supplementary material for: Cardiac Exposure in the Dynamic Conformal Arc Therapy, Intensity-Modulated Radiotherapy and Volumetric Modulated Arc Therapy of Lung Cancer
Source: PLoS One. 2015 Dec 2;10(12):e0144211. doi: 10.1371/journal.pone.0144211 (PMC4667972; doi:10.1371/journal.pone.0144211)
Supplement: S2 Table — These were the original data for Fig 3. (XLSX) [file pone.0144211.s002.xlsx]

## Sheet: Sheet1
(a) DCAT plans			(b) IMRT plans			(c) VMAT plans
Irradiated heart volume (%)	Mean Heart Dose (%)		Irradiated heart volume (%)	Mean Heart Dose (%)		Irradiated heart volume (%)	Mean Heart Dose (%)
50.7509	2.6		6.0272	7.2		53.4721	6.3
0	0.2		9.259	7.5		2.9748	4
40.6935	6.6		51.4085	38		0	0.3
97.3591	21.2		0	0.2		11.3456	10.4
90.9077	13.6		0	0.3		2.4518	10
68.3285	16.7		0	0.3		0	0.5
18.671	6.3		92.5699	32.6		10.7618	7.3
36.1003	2.7		37.1904	15.5		0	1.7
14.7974	3.8		48.4961	6.7		30.1714	10.4
0	0.3		0	0.2		0	0.2
37.7768	4.9		4.3051	2.5		0	0.9
0	0.6		96.7046	33.4		45.8878	19.9
24.5765	11.5		0	0.3		1.3112	4.7
0	0.8		3.014	2.3		0	0.1
0	1		0	0.2		32.234	16.9
0	0.3		0	1.7		0	0.3
9.5164	3.4		0	0.4		77.4783	11
48.2247	7.3		0.2938	1.1		0	4.1
0	0.2		79.8225	41.3		72.5344	40.2
19.697	3.6		98.4352	19.8		0	0.2
0	0.4		0.5025	0.6		0	0.6
7.521	1.8		0	0.2		16.5049	5.2
0	0		82.4967	13.9		0	0.2
0	0.2		34.6976	18.9		12.1092	6.7
0	0		18.1568	7.8		0	0.7
			0	0.2		68.8593	22.4
			41.7402	21.4		0	1
			0	0.2		30.6701	9.5
			74.3364	13.4		4.4297	3.7
			60.312	14.1		0	2
			98.57	15.5		44.8927	9.5
			40.0548	11.8		48.3088	10.5
			2.0377	2.4		70.2943	14.1
			2.325	1.6		8.1783	3.7
			0	0.4		31.9115	11.9
			0	1.5		99.6906	20.6
			0	2.3		28.209	4.6
			99.9814	45		0	0.3
			23.4969	9.6		56.3378	24.7
			41.3345	15.5		0	0.3
			88.81	35.9		59.5018	25.4
			0	0.3		0	1.3
			45.0323	11.1		26.3363	10
			94.8703	26.8		49.4539	6.6
			0	0.4		53.2225	27.7
			0	0.8
			12.3084	1.7
			0	0
			12.2773	1.9
			0	0.3
			6.4302	7.6
			91.7494	21.1
			0	0.5
			0	1.8
			90.6533	15.6
			0	0.4
			73.8509	8.9
			33.5868	5.1
			74.4501	10.4
			0	0.1
			36.6872	3.8
			62.7802	22.5
			4.2637	2.2
			1.7444	0.4
			0	0
			6.8346	14.1
			0	0.2
			99.7055	37.8
			0	0
			0	1.5
